# Supplementary material for: Sustainable Extraction of Hedera helix Bioactive Compounds via Synergy of Natural Deep Eutectic Solvent and Ultrasound: Process Optimization, Mechanistic Insights and Anti-Colon Cancer Activity
Source: Int J Mol Sci. 2026 Feb 28;27(5):2295. doi: 10.3390/ijms27052295 (PMC12984837; doi:10.3390/ijms27052295)
Supplement: Supplementary file 1 [file ijms-27-02295-s001.zip]

Archive with 1 entries (1 files):
- ijms-4170581-supplementary.pdf
